# Supplementary material for: Intermittent water stress favors microbial traits that better help wheat under drought
Source: ISME Commun. 2024 May 20;4(1):ycae074. doi: 10.1093/ismeco/ycae074 (PMC11165427; doi:10.1093/ismeco/ycae074)
Supplement: SupplementaryTable1_ycae074 [file supplementarytable1_ycae074.xlsx]

## Sheet: SupplementaryTable1
MAG	Completeness	Contamination	Status	ACC	IAA	Osmolytes	EPS	Cytokinines	Antioxidants	Kingdom	Phylum	Class	Order	Family	Genus
out.003	57.46	5.6	intermittent	0	2	60	0	1	8	Bacteria	Actinobacteria	Actinobacteria	Solirubrobacterales	Conexibacteraceae	Conexibacter
out.004	87.73	6.12	unaffected	0	0	92	2	1	15	Bacteria	Actinobacteria	Actinobacteria	Solirubrobacterales	Conexibacteraceae	Conexibacter
out.006	83.8	0.89	intermittent	0	0	58	1	1	4	Bacteria	Chloroflexi	Thermomicrobia	Sphaerobacterales	Sphaerobacteraceae	Sphaerobacter
out.009	50.22	4.69	continuous	1	2	65	1	0	6	Bacteria	Actinobacteria	Actinobacteria	Solirubrobacterales	Conexibacteraceae	Conexibacter
out.010	94.14	7.37	continuous	0	5	140	1	1	12	Bacteria	Actinobacteria	Actinobacteria	Solirubrobacterales	Conexibacteraceae	Conexibacter
out.012	78.76	5.17	intermittent	0	2	101	2	1	7	Bacteria	Actinobacteria	Actinobacteria	Solirubrobacterales	Conexibacteraceae	Conexibacter
out.014	100	9.87	intermittent	0	1	110	1	1	11	Bacteria	Actinobacteria	Actinobacteria	Solirubrobacterales	Conexibacteraceae	Conexibacter
out.017	78.85	4.17	intermittent	0	3	123	3	1	10	Bacteria	Actinobacteria	Actinobacteria	Solirubrobacterales	Conexibacteraceae	Conexibacter
out.018	68.56	7.77	unaffected	0	0	65	0	0	5	Archaea	Thaumarchaeota	NULL	Nitrososphaerales	Nitrososphaeraceae	Nitrososphaera
out.019	95.63	6.05	continuous	0	2	131	1	1	8	Bacteria	Actinobacteria	Actinobacteria	Actinomycetales	Nocardioidaceae	Kribbella
out.023	86.1	6.85	unaffected	0	8	116	1	1	10	Bacteria	Proteobacteria	Alphaproteobacteria	Rhizobiales	Bradyrhizobiaceae	Bradyrhizobium
out.026	83.1	3.79	unaffected	0	2	93	1	1	11	Bacteria	Acidobacteria	Acidobacteriia	Acidobacteriales	Acidobacteriaceae	Candidatus Koribacter
out.030	51.41	6.8	unaffected	0	1	82	0	2	16	Bacteria	Acidobacteria	Acidobacteriia	Acidobacteriales	Acidobacteriaceae	Candidatus Koribacter
out.032	60.34	1.72	intermittent	0	0	50	3	0	2	Bacteria	Chloroflexi	Thermomicrobia	Sphaerobacterales	Sphaerobacteraceae	Sphaerobacter
out.034	72.81	9.17	intermittent	0	1	71	1	1	4	Bacteria	Actinobacteria	Actinobacteria	Solirubrobacterales	Conexibacteraceae	Conexibacter
out.036	84.13	2.12	intermittent	0	0	76	1	0	5	Bacteria	Chloroflexi	Thermomicrobia	Sphaerobacterales	Sphaerobacteraceae	Sphaerobacter
out.039	89.15	4.7	intermittent	0	7	104	1	1	13	Bacteria	Acidobacteria	Solibacteres	Solibacterales	Solibacteraceae	Candidatus Solibacter
out.040	88.29	4.99	continuous	0	3	86	3	1	9	Bacteria	Actinobacteria	Actinobacteria	Solirubrobacterales	Conexibacteraceae	Conexibacter
out.042	68.97	4.85	intermittent	0	0	60	1	0	3	Archaea	Thaumarchaeota	NULL	Nitrososphaerales	Nitrososphaeraceae	Nitrososphaera
out.047	92.53	3.11	continuous	1	1	122	1	1	21	Bacteria	Actinobacteria	Actinobacteria	Actinomycetales	Pseudonocardiaceae	Kutzneria
out.049	95.55	4.02	unaffected	0	4	104	0	1	10	Bacteria	Actinobacteria	Actinobacteria	Actinomycetales	Glycomycetaceae	Stackebrandtia
out.056	77.78	8.79	intermittent	0	7	160	0	1	7	Bacteria	Actinobacteria	Actinobacteria	Rubrobacterales	Rubrobacteraceae	Rubrobacter
out.060	59.83	6.03	unaffected	0	0	78	2	2	11	Bacteria	Actinobacteria	Actinobacteria	Solirubrobacterales	Conexibacteraceae	Conexibacter
out.065	87.86	6.78	continuous	0	5	134	1	1	10	Bacteria	Actinobacteria	Actinobacteria	Actinomycetales	Nocardioidaceae	Marmoricola
out.067	77.85	4.95	continuous	0	4	74	0	1	18	Bacteria	Gemmatimonadetes	Gemmatimonadetes	Gemmatimonadales	Gemmatimonadaceae	Gemmatimonas
out.070	66.36	3.45	intermittent	0	2	80	1	1	23	Bacteria	Gemmatimonadetes	Gemmatimonadetes	Gemmatimonadales	Gemmatimonadaceae	Gemmatimonas
out.072	83.32	3.95	intermittent	0	6	79	0	1	14	Bacteria	Actinobacteria	Actinobacteria	Actinomycetales	Nocardioidaceae	Friedmanniella
out.075	69.17	2.55	unaffected	0	4	114	1	0	14	Bacteria	Proteobacteria	Alphaproteobacteria	Rhizobiales	Hyphomicrobiaceae	Rhodoplanes
out.080	67.26	4.5	intermittent	0	1	89	3	1	6	Bacteria	Actinobacteria	Actinobacteria	Actinomycetales	Intrasporangiaceae	Phycicoccus
out.084	81.71	8.55	intermittent	0	6	114	2	1	13	Bacteria	Acidobacteria	Solibacteres	Solibacterales	Solibacteraceae	Candidatus Solibacter
out.086	87.03	2.87	continuous	1	1	112	1	1	18	Bacteria	Actinobacteria	Actinobacteria	Actinomycetales	Pseudonocardiaceae	Kutzneria
out.088	69.03	4.66	intermittent	0	3	57	0	1	5	Bacteria	Gemmatimonadetes	Gemmatimonadetes	Gemmatimonadales	Gemmatimonadaceae	Gemmatimonas
out.089	86.74	4.77	unaffected	2	7	198	2	1	12	Bacteria	Actinobacteria	Actinobacteria	Actinomycetales	Streptomycetaceae	Streptomyces
out.092	81.83	4.2	unaffected	0	2	56	2	1	12	Bacteria	Gemmatimonadetes	Gemmatimonadetes	Gemmatimonadales	Gemmatimonadaceae	Gemmatimonas
out.094	94.11	5.42	continuous	0	2	81	2	1	22	Bacteria	Proteobacteria	Alphaproteobacteria	Sphingomonadales	Sphingomonadaceae	Sphingomonas
out.095	51.8	9.54	unaffected	0	2	73	1	0	19	Bacteria	Actinobacteria	Actinobacteria	Actinomycetales	Nocardioidaceae	Nocardioides
out.097	67.06	6.97	unaffected	0	4	104	1	1	11	Bacteria	Proteobacteria	Alphaproteobacteria	Rhodospirillales	Rhodospirillaceae	Azospirillum
out.101	60.5	2.96	unaffected	0	2	71	0	1	11	Bacteria	Gemmatimonadetes	Gemmatimonadetes	Gemmatimonadales	Gemmatimonadaceae	Gemmatimonas
out.104	57.41	6.43	unaffected	0	1	65	1	1	10	Bacteria	Actinobacteria	Actinobacteria	Actinomycetales	Pseudonocardiaceae	Thermobispora
out.105	91.49	5.17	continuous	0	7	139	1	1	12	Bacteria	Actinobacteria	Actinobacteria	Actinomycetales	Thermomonosporaceae	Thermomonospora
out.114	53.45	1.72	continuous	1	4	96	3	0	7	Bacteria	Actinobacteria	Actinobacteria	Solirubrobacterales	Conexibacteraceae	Conexibacter
out.115	58.8	8.01	continuous	1	0	85	1	1	6	Bacteria	Actinobacteria	Actinobacteria	Actinomycetales	Intrasporangiaceae	Phycicoccus
out.117	91.96	8.6	unaffected	1	13	216	1	1	16	Bacteria	Actinobacteria	Actinobacteria	Actinomycetales	Streptomycetaceae	Streptomyces
out.123	78.46	9.09	intermittent	0	2	108	3	1	14	Bacteria	Chloroflexi	Anaerolineae	Anaerolineales	Anaerolineaceae	Anaerolinea
out.141	56.08	3.73	unaffected	0	0	11	3	1	1	Bacteria	Proteobacteria	Deltaproteobacteria	NULL	NULL	Candidatus Babela
out.145	56.19	7.76	continuous	0	3	78	1	1	6	Bacteria	Actinobacteria	Actinobacteria	Solirubrobacterales	Conexibacteraceae	Conexibacter
out.147	56.9	0	intermittent	0	0	74	1	0	2	Bacteria	Actinobacteria	Actinobacteria	Solirubrobacterales	Conexibacteraceae	Conexibacter
out.166	67.25	2.16	unaffected	0	4	69	1	1	9	Bacteria	Actinobacteria	Actinobacteria	Actinomycetales	Frankiaceae	Frankia
out.176	55.28	8.78	unaffected	0	3	95	0	2	2	Bacteria	Actinobacteria	Actinobacteria	Solirubrobacterales	Conexibacteraceae	Conexibacter
out.182	59.82	5.18	intermittent	0	2	92	3	2	17	Bacteria	Nitrospirae	Nitrospira	Nitrospirales	Nitrospiraceae	Nitrospira
out.192	94.85	2.77	continuous	0	6	121	2	1	14	Bacteria	Actinobacteria	Actinobacteria	Actinomycetales	Nocardioidaceae	Pimelobacter
out.197	64.72	5.85	continuous	0	0	82	1	0	4	Bacteria	Chloroflexi	Thermomicrobia	Sphaerobacterales	Sphaerobacteraceae	Sphaerobacter
out.201	52.59	8.62	intermittent	0	3	84	2	0	8	Bacteria	Gemmatimonadetes	Gemmatimonadetes	Gemmatimonadales	Gemmatimonadaceae	Gemmatimonas
out.207	96.55	2.45	continuous	1	7	168	8	1	21	Bacteria	Proteobacteria	Betaproteobacteria	Burkholderiales	Burkholderiaceae	Burkholderia
out.217	63.26	3.45	unaffected	0	1	81	5	1	7	Bacteria	Actinobacteria	Actinobacteria	Acidimicrobiales	Acidimicrobiaceae	Ilumatobacter
out.229	82.87	1.33	continuous	0	1	89	1	1	12	Bacteria	Proteobacteria	Alphaproteobacteria	Rhizobiales	Hyphomicrobiaceae	Rhodoplanes
out.246	99.01	2.26	continuous	2	1	85	2	2	13	Bacteria	Bacteroidetes	Sphingobacteriia	Sphingobacteriales	NULL	Flavisolibacter
out.250	93.73	1.3	continuous	0	3	104	1	1	6	Bacteria	Chloroflexi	Thermomicrobia	Sphaerobacterales	Sphaerobacteraceae	Sphaerobacter
out.260	90.21	2.4	continuous	0	2	60	0	0	11	Bacteria	Gemmatimonadetes	Gemmatimonadetes	Gemmatimonadales	Gemmatimonadaceae	Gemmatimonas
out.266	90.76	3.74	continuous	1	2	84	2	1	12	Bacteria	Bacteroidetes	Sphingobacteriia	Sphingobacteriales	NULL	Niastella
out.268	53.34	9.34	continuous	0	0	58	1	1	5	Bacteria	Chloroflexi	Thermomicrobia	Sphaerobacterales	Sphaerobacteraceae	Sphaerobacter
out.273	84.88	0.21	continuous	0	1	63	3	1	7	Bacteria	Acidobacteria	Solibacteres	Solibacterales	Solibacteraceae	Candidatus Solibacter
out.275	98.71	3.7	continuous	2	10	203	2	1	19	Bacteria	Actinobacteria	Actinobacteria	Actinomycetales	Streptomycetaceae	Streptomyces
out.280	83.69	7.81	continuous	2	3	167	2	1	16	Bacteria	Actinobacteria	Actinobacteria	Actinomycetales	Catenulisporaceae	Catenulispora
out.281	83.19	4.4	continuous	0	2	86	0	1	21	Bacteria	Actinobacteria	Actinobacteria	Solirubrobacterales	Conexibacteraceae	Conexibacter
out.282	57.39	4.29	continuous	0	0	38	0	2	0	Bacteria	Chloroflexi	Thermomicrobia	Sphaerobacterales	Sphaerobacteraceae	Sphaerobacter
out.286	67.98	9.7	continuous	0	0	81	1	1	9	Bacteria	Chloroflexi	Thermomicrobia	Sphaerobacterales	Sphaerobacteraceae	Sphaerobacter
out.299	95.13	6.76	unaffected	2	1	142	1	1	12	Bacteria	Actinobacteria	Actinobacteria	Actinomycetales	Catenulisporaceae	Catenulispora
